# Supplementary material for: Environmental factors and microbial interactions drive microbial community succession during solid-state fermentation of corn husk for microbial biomass protein production
Source: Front Microbiol. 2025 Aug 18;16:1646555. doi: 10.3389/fmicb.2025.1646555 (PMC12399522; doi:10.3389/fmicb.2025.1646555)
Supplement: Supplementary file 1 [file Data_Sheet_1.csv]

Sample/Estimators	Sobs	ACE	Chao	Shannon	Simpson	Shannoneven
ZQ_0417_S_1	136	137.140719	136.461538	1.44352	0.387943	0.293837
FJ_0420_8_S_3	40	40.328647	40	0.894283	0.608696	0.242427
MJ_0418_16_S_1	135	143.953277	138.870968	1.947088	0.19873	0.396938
FJ_0424_8_S_1	65	65.734182	65.066667	1.518145	0.30716	0.363681
MJ_0418_16_Z_3	81	87.268362	84.666667	0.739741	0.659764	0.168335
FJ_0424_8_X_2	70	73.508118	72.153846	1.434139	0.397558	0.337564
FJ_0423_8_S_3	75	75.627991	75.076923	1.85109	0.266025	0.428742
ZQ_0417_9_Z_3	64	66.744515	71	0.859965	0.477316	0.206778
FJ_0421_8_X_3	60	60.345234	60	1.167471	0.51255	0.285142
FJ_0420_8_Z_3	82	83.332378	82.2	1.278507	0.47374	0.290127
FJ_0420_8_X_1	62	65.649374	63.25	1.20449	0.459884	0.291847
FJ_0420_8_X_2	52	53.932055	52.666667	1.09019	0.5189	0.275911
ZQ_0416_17_S_3	64	66.439998	65.153846	0.816303	0.505306	0.196279
ZQ_0418_10_Z_2	32	33.346742	32.6	0.344876	0.846304	0.09951
FJ_0424_8_Z1_3	37	37.798215	37.125	1.124118	0.450491	0.311311
FJ_0421_8_Z_3	48	49.360803	48.5	1.595347	0.321724	0.412106
FJ_0423_8_Z_1	62	64.317792	63	1.606133	0.300712	0.389164
ZQ_0416_17_Z_3	74	81.089271	80	1.001545	0.491465	0.232697
FJ_0423_8_Z_2	52	52.798285	52.111111	1.474252	0.346372	0.373111
ZQ_0418_10_Z_1	44	44	44	0.683611	0.71447	0.180649
FJ_0421_8_S_2	43	43.742641	43.111111	1.135249	0.453259	0.301832
ZQ_0417_X_1	35	41.771429	41	0.746663	0.495613	0.210011
FJ_0419_23_X2_1	43	48.656457	44.666667	0.990429	0.54182	0.263328
ZQ_0416_17_X_2	68	79.454727	78.909091	0.869988	0.4889	0.206182
FJ_0419_23_X1_1	48	49.762689	48.5	0.788626	0.610811	0.203716
MJ_0418_16_X_2	110	117.61029	115.352941	1.758719	0.259927	0.374157
FJ_0420_8_Z_2	61	63.717802	62.153846	1.064818	0.514674	0.259025
FJ_0423_8_X_1	63	64.570326	63.4	1.235319	0.444356	0.298161
FJ_0421_8_X_1	76	78.531981	77	1.202372	0.50788	0.277637
FJ_0421_8_S_3	36	38.82271	38	1.386855	0.297562	0.387009
FJ_0423_8_S_2	54	55.76704	54.6	1.319752	0.443417	0.330849
FJ_0424_8_X_1	64	66.459516	64.714286	1.31862	0.454574	0.317061
ZQ_0417_9_X_1	153	159.146078	158.571429	1.881966	0.320679	0.374116
FJ_0419_11_Z_2	93	105.803793	100.555556	1.277202	0.469951	0.281781
FJ_0420_8_X_3	63	63.79555	63.090909	1.291382	0.461525	0.311692
ZQ_0418_10_X_1	52	52.737689	52.1	1.121865	0.469997	0.283927
FJ_0419_23_S_1	42	42.756769	42.166667	0.940001	0.583135	0.251494
FJ_0423_8_Z_3	54	55.208293	54.3	1.505826	0.325117	0.377496
ZQ_0417_S_3	74	91.720364	99.666667	0.817055	0.510941	0.189833
FJ_0419_23_Z1_1	55	59.003074	56.909091	1.213746	0.418508	0.302881
FJ_0421_8_Z_1	61	63.287571	62.111111	1.736818	0.252307	0.422494
FJ_0420_8_S_2	23	23	23	0.847054	0.620743	0.27015
ZQ_0417_9_X_2	73	73.694593	73.1	0.849221	0.699413	0.197933
FJ_0421_8_Z_2	58	59.182788	58.272727	1.576947	0.326964	0.388368
FJ_0420_8_S_1	46	48.17742	47.111111	1.106494	0.524084	0.289004
ZQ_0417_9_S_2	93	102.914572	106.333333	1.08453	0.47491	0.239273
FJ_0423_8_S_1	63	64.918026	63.909091	1.508044	0.367284	0.363986
FJ_0421_8_S_1	25	31.204796	26.5	0.67675	0.668199	0.210244
ZQ_0417_9_Z_1	50	53.003128	52.333333	0.765504	0.526657	0.19568
FJ_0419_11_Z_1	90	97.221316	93.3	1.303258	0.457097	0.289625
ZQ_0418_10_S_3	169	172.787413	172.928571	2.134276	0.221639	0.416046
FJ_0419_11_Z_3	66	71.932533	69.75	1.198395	0.419412	0.286037
ZQ_0418_10_X_3	61	63.121527	61.714286	1.201838	0.399006	0.292356
MJ_0418_16_Z_2	79	85.054934	87.25	0.916648	0.484266	0.209786
FJ_0424_8_Z1_2	59	59.756313	59.090909	1.453238	0.416775	0.356401
ZQ_0418_10_S_2	85	87.132561	85.909091	1.578471	0.363387	0.355299
FJ_0423_8_X_2	50	51.168228	50.3	1.158674	0.501397	0.296183
MJ_0418_16_X_3	142	153.331259	149.6	2.238365	0.167255	0.451663
FJ_0419_23_X2_2	42	43.442068	42.428571	0.918758	0.556435	0.24581
ZQ_0417_X_3	96	100.933309	99	1.325245	0.371008	0.290347
FJ_0421_8_X_2	56	56	56	1.418052	0.415189	0.35228
MJ_0418_16_S_3	71	83.096785	79.75	1.015753	0.532767	0.23829
FJ_0424_8_S_3	55	56.084986	55.333333	1.481801	0.332378	0.369772
ZQ_0418_10_S_1	134	140.747038	145.666667	1.648761	0.300976	0.33663
ZQ_0418_10_X_2	108	108	108	2.063453	0.228207	0.440708
FJ_0420_8_Z_1	52	52.804266	52.090909	1.063429	0.486186	0.269138
FJ_0424_8_S_2	54	55.041003	54.066667	1.545788	0.308041	0.387514
ZQ_0416_17_S_2	71	90.15781	90	0.902961	0.474447	0.211829
ZQ_0417_9_Z_2	128	133.451837	132.090909	2.560385	0.233357	0.527694
FJ_0419_23_Z2_2	41	42.342101	42	1.26236	0.454218	0.339931
FJ_0419_23_S_2	64	65.121193	64.1875	1.074271	0.541303	0.258308
FJ_0419_23_X1_2	41	42.871937	42	0.903712	0.55463	0.243354
ZQ_0417_Z_3	127	134.833747	134.5	1.648301	0.308799	0.340264
ZQ_0417_Z_2	157	161.042732	160	1.680616	0.373122	0.332384
ZQ_0417_9_S_3	78	81.829631	78.954545	0.829709	0.519309	0.190444
ZQ_0417_9_X_3	59	62.268433	61.625	0.478835	0.809932	0.117432
ZQ_0417_X_2	82	85.52821	85.111111	1.140758	0.446231	0.258868
FJ_0424_8_X_3	65	65.964609	65.3	1.480054	0.415043	0.354556
FJ_0419_23_X1_3	66	67.711282	66.1875	0.918148	0.561735	0.219146
FJ_0423_8_X_3	44	44.81142	44.125	1.065922	0.527797	0.281678
ZQ_0416_17_Z_2	55	64.441397	61.066667	0.797637	0.494072	0.199044
FJ_0419_23_Z2_1	55	62.19383	62.5	1.028498	0.507376	0.256654
FJ_0419_23_Z1_2	57	59.352318	57.833333	1.192046	0.490014	0.294838
FJ_0419_23_Z1_3	56	57.773774	56.461538	1.055896	0.537962	0.262312
ZQ_0418_10_Z_3	95	96.635198	96.111111	1.242708	0.447811	0.27289
ZQ_0416_17_S_1	151	158.72849	155.137931	1.111832	0.487545	0.221601
ZQ_0417_9_S_1	40	42.222222	41.5	0.801481	0.510224	0.21727
FJ_0419_23_S_3	49	50.710961	49.75	0.844743	0.617316	0.217056
ZQ_0416_17_Z_1	75	77.099887	75.769231	0.982314	0.460236	0.22752
ZQ_0417_Z_1	129	138.259914	135	1.802992	0.22425	0.371
MJ_0418_16_Z_1	178	190.070358	187.857143	1.667953	0.311858	0.321888
ZQ_0417_S_2	94	102.257714	99.2	1.319323	0.387115	0.290389
FJ_0419_23_Z2_3	43	43.78098	43.111111	1.212336	0.474238	0.322327
ZQ_0416_17_X_3	57	62.003162	60.6	0.866204	0.483186	0.214245
MJ_0418_16_X_1	117	135.964293	132.333333	1.742756	0.28045	0.365958
FJ_0419_23_X2_3	40	42.047263	41.111111	0.964188	0.516408	0.261377
ZQ_0416_17_X_1	108	114.343749	112.333333	1.133328	0.439164	0.242054
FJ_0424_8_Z1_1	67	67.271523	67	1.581485	0.34789	0.376124
MJ_0418_16_S_2	40	41.478394	40.3	1.20468	0.421265	0.326571
