# Supplementary material for: Environmental factors and microbial interactions drive microbial community succession during solid-state fermentation of corn husk for microbial biomass protein production
Source: Front Microbiol. 2025 Aug 18;16:1646555. doi: 10.3389/fmicb.2025.1646555 (PMC12399522; doi:10.3389/fmicb.2025.1646555)
Supplement: Supplementary file 2 [file Data_Sheet_2.csv]

Sample/Estimators	Sobs	ACE	Chao	Shannon	Shannoneven	Simpsoneven
ZQ_0417_X_1	3	3	3	0.001772	0.001613	0.333448
FJ_0420_8_S_3	9	10.877508	9	1.011846	0.460511	0.27624
ZQ_0416_17_Z_3	4	4	4	0.021052	0.015186	0.251362
FJ_0423_8_Z_1	23	26.150893	25	1.453506	0.463565	0.158771
FJ_0424_8_X_2	21	21.411823	21	0.858877	0.282105	0.087314
ZQ_0417_9_Z_3	10	10	10	0.039394	0.017109	0.101068
FJ_0421_8_X_3	11	11	11	0.868003	0.361985	0.179508
FJ_0419_11_Z_3	12	12	12	0.308803	0.124272	0.095239
ZQ_0418_10_Z_2	1	0	1	0	1	1
FJ_0419_23_X1_1	10	10	10	0.819403	0.355862	0.179189
MJ_0418_16_Z_3	7	7	7	0.050455	0.025929	0.145048
MJ_0418_16_S_1	9	9	9	0.013744	0.006255	0.111446
ZQ_0417_S_1	2	2	2	0.001009	0.001456	0.500099
FJ_0423_8_S_3	18	19.675	19	0.933841	0.323087	0.115988
ZQ_0418_10_Z_1	1	0	1	0	1	1
ZQ_0417_S_3	10	21.241741	20	0.00787	0.003418	0.100158
FJ_0421_8_S_1	8	8.365569	8	1.038638	0.499479	0.274174
MJ_0418_16_X_3	8	9.529582	8.333333	0.005773	0.002776	0.125142
ZQ_0417_Z_2	3	3	3	0.001317	0.001198	0.333416
FJ_0419_23_Z2_3	9	10.111111	9	0.42768	0.194646	0.138537
MJ_0418_16_S_2	14	14.968442	14.5	0.081422	0.030853	0.073279
FJ_0420_8_Z_3	18	18	18	0.887913	0.307197	0.114592
FJ_0424_8_Z1_2	13	13	13	1.429671	0.557388	0.306886
ZQ_0417_9_X_3	6	6.652263	6	0.007685	0.004289	0.166938
ZQ_0416_17_Z_2	10	10	10	0.068265	0.029647	0.10208
FJ_0423_8_X_2	15	15.888089	16	0.91449	0.337693	0.151006
FJ_0424_8_S_1	17	17	17	1.132151	0.3996	0.153411
FJ_0423_8_Z_2	18	18	18	1.279904	0.442816	0.172143
ZQ_0416_17_S_3	9	9.590881	9	0.04347	0.019784	0.112421
FJ_0424_8_Z1_3	14	14	14	1.426867	0.540673	0.27542
FJ_0421_8_S_3	12	12.720441	12	1.32412	0.532865	0.28
FJ_0419_11_Z_2	18	19.855015	19.5	0.165953	0.057416	0.058895
FJ_0423_8_S_1	18	18	18	1.011859	0.350079	0.135369
ZQ_0418_10_S_1	4	4	4	0.003009	0.002171	0.250148
ZQ_0418_10_X_2	1	0	1	0	1	1
ZQ_0417_9_Z_2	17	17	17	0.166935	0.058921	0.061916
ZQ_0418_10_Z_3	1	0	1	0	1	1
ZQ_0417_Z_1	4	4.6	4	0.001603	0.001156	0.250074
ZQ_0416_17_X_1	4	4	4	0.004693	0.003385	0.250247
ZQ_0416_17_X_2	7	11.67284	7.5	0.012128	0.006232	0.143253
FJ_0421_8_Z_2	18	18	18	1.117597	0.386662	0.141523
FJ_0419_23_S_2	10	10	10	0.80793	0.35088	0.180328
MJ_0418_16_X_1	5	5.444444	5	0.002612	0.001623	0.200099
FJ_0419_23_X2_3	11	12.342561	11.5	0.254365	0.106078	0.101585
FJ_0420_8_X_1	11	11.639564	11	0.821921	0.342767	0.171911
FJ_0419_23_X2_1	10	10	10	0.728576	0.316417	0.164139
FJ_0421_8_X_2	13	15.031189	13.5	0.662383	0.258244	0.117238
ZQ_0417_X_2	3	3	3	0.001077	0.000981	0.333399
FJ_0419_23_Z1_2	16	16	16	0.93563	0.337457	0.133861
ZQ_0416_17_Z_1	12	12.694811	12	0.068589	0.027602	0.085071
FJ_0423_8_X_1	17	17.430128	17	1.143447	0.403587	0.162642
FJ_0420_8_X_3	18	18.583155	18	0.975751	0.337587	0.129993
MJ_0418_16_S_3	11	11.599076	11	0.018417	0.00768	0.091273
FJ_0424_8_X_1	28	29.461735	29	0.922896	0.276962	0.067054
ZQ_0417_9_X_1	5	5	5	0.005682	0.00353	0.200237
FJ_0420_8_Z_1	14	14.958449	14.25	0.450603	0.170744	0.091162
FJ_0424_8_X_3	26	29.590119	27	0.848223	0.260343	0.068495
MJ_0418_16_Z_1	10	12.357192	13	0.063703	0.027666	0.102052
FJ_0421_8_Z_3	11	11	11	0.329935	0.137594	0.104423
FJ_0421_8_Z_1	21	21.306238	21	1.447558	0.475463	0.160584
ZQ_0417_9_X_2	4	4	4	0.003696	0.002666	0.250185
MJ_0418_16_Z_2	10	10	10	0.063294	0.027488	0.101967
ZQ_0418_10_S_2	2	2	2	0.001669	0.002408	0.500173
FJ_0419_23_X1_2	11	11.361382	11	0.114911	0.047922	0.094385
ZQ_0417_9_S_3	3	4.759259	3	0.00174	0.001584	0.333448
FJ_0419_23_Z1_3	14	14	14	0.994897	0.376989	0.175577
FJ_0420_8_S_2	9	9	9	1.118731	0.509157	0.310389
FJ_0419_23_X2_2	11	11	11	0.860569	0.358885	0.168885
FJ_0421_8_S_2	13	13	13	1.226323	0.478108	0.226351
FJ_0419_11_Z_1	8	8	8	0.062884	0.030241	0.127416
ZQ_0417_X_3	2	2	2	0.000539	0.000777	0.500049
ZQ_0417_S_2	8	8	8	0.008197	0.003942	0.12521
ZQ_0416_17_X_3	5	5	5	0.0162	0.010066	0.200772
FJ_0420_8_X_2	17	17.388889	17	1.000115	0.352997	0.138532
FJ_0420_8_Z_2	16	17.075838	16.333333	0.865749	0.312253	0.122341
FJ_0423_8_Z_3	22	24.945578	23.5	1.115016	0.360725	0.104518
ZQ_0417_9_Z_1	4	4.6	4	0.001603	0.001156	0.250074
ZQ_0418_10_S_3	1	0	1	0	1	1
ZQ_0416_17_S_2	12	12.372428	12	0.057749	0.02324	0.084672
ZQ_0418_10_X_1	2	0	2	0.000286	0.000413	0.500025
ZQ_0417_9_S_2	4	4	4	0.002311	0.001667	0.250111
ZQ_0417_Z_3	3	3	3	0.001317	0.001198	0.333416
FJ_0423_8_X_3	12	12	12	0.899819	0.362114	0.186576
FJ_0419_23_Z2_1	11	26.260181	17	0.235576	0.098243	0.100356
FJ_0424_8_Z1_1	18	19.396316	18.25	1.141954	0.395089	0.154694
FJ_0421_8_X_1	10	10.963557	10	1.013075	0.439973	0.224213
FJ_0419_23_Z2_2	9	10.032922	9	0.277916	0.126485	0.126114
MJ_0418_16_X_2	7	7	7	0.007054	0.003625	0.143062
FJ_0423_8_S_2	22	22	22	1.039203	0.336198	0.109308
FJ_0419_23_Z1_1	13	14.2846	13.333333	0.730172	0.284673	0.125241
FJ_0424_8_S_3	19	19.409077	19	1.325576	0.450196	0.175359
FJ_0424_8_S_2	18	18.404701	18	1.046777	0.36216	0.134223
ZQ_0417_9_S_1	1	0	1	0	1	1
FJ_0419_23_S_1	12	14.804211	12.5	0.719992	0.289746	0.13573
FJ_0420_8_S_1	11	11.517606	11	1.127025	0.470006	0.261881
ZQ_0418_10_X_3	3	4	3	0.000825	0.000751	0.333383
FJ_0419_23_X1_3	16	16	16	0.755403	0.272454	0.105897
ZQ_0416_17_S_1	23	23	23	0.179756	0.05733	0.046246
FJ_0419_23_S_3	12	12	12	0.873971	0.351712	0.161969
