# Supplementary material for: Environmental factors and microbial interactions drive microbial community succession during solid-state fermentation of corn husk for microbial biomass protein production
Source: Front Microbiol. 2025 Aug 18;16:1646555. doi: 10.3389/fmicb.2025.1646555 (PMC12399522; doi:10.3389/fmicb.2025.1646555)
Supplement: Supplementary file 5 [file Data_Sheet_5.xls]

## Sheet: 样本信息表
	#SampleID	Temperature	pH	Hygroscopic Water	Capillary Water	Free Water	FPA
H-QS（0）	ZQ_0416_17_S_1	37.3	4.78	8.22	43.42	2.4	6.08
	ZQ_0416_17_S_2	37.2	4.79	8.2	43.32	2.41	6.04
	ZQ_0416_17_S_3	37.1	4.79	8.26	43.14	2.36	6.19
	ZQ_0416_17_X_1	37.5	4.81	8.78	43.7	2.33	6.57
	ZQ_0416_17_X_2	37.5	4.81	8.76	43.5	2.31	6.48
	ZQ_0416_17_X_3	37.4	4.82	8.61	43.67	2.34	6.37
	ZQ_0416_17_Z_1	36.4	4.77	8.46	43.05	2.56	14.3
	ZQ_0416_17_Z_2	36.1	4.48	8.43	43.01	2.56	14.39
	ZQ_0416_17_Z_3	36.4	4.77	8.31	42.93	2.54	14.27
H-SW（12）	ZQ_0417_9_S_1	40.5	4.43	7.96	43.93	2.45	7.25
	ZQ_0417_9_S_2	40.3	4.44	7.93	43.91	2.45	7.21
	ZQ_0417_9_S_3	40.4	4.43	7.92	43.82	2.34	7.29
	ZQ_0417_9_X_1	39.8	4.48	7.69	42.43	2.81	8.55
	ZQ_0417_9_X_2	39.6	4.47	7.69	42.36	2.81	8.51
	ZQ_0417_9_X_3	39.8	4.48	7.58	42.48	2.89	8.47
	ZQ_0417_9_Z_1	37.6	4.48	7.83	43.31	2.55	15.75
	ZQ_0417_9_Z_2	37.6	4.48	7.81	43.35	2.51	15.64
	ZQ_0417_9_Z_3	37.5	4.47	7.79	43.48	2.57	15.38
H-FB（24）	ZQ_0417_S_1	34.7	4.62	7.86	43.69	3.16	5.75
	ZQ_0417_S_2	34.6	4.63	7.84	43.61	3.17	5.74
	ZQ_0417_S_3	34.5	4.62	7.71	43.72	3.19	5.61
	ZQ_0417_X_1	35.3	4.47	7.97	44.95	2.99	10.77
	ZQ_0417_X_2	35.2	4.45	7.91	44.92	2.93	10.45
	ZQ_0417_X_3	35.3	4.47	7.93	44.72	2.81	1036
	ZQ_0417_Z_1	35.4	4.63	7.91	42.5	3.23	8.37
	ZQ_0417_Z_2	35.4	4.63	7.84	42.51	3.25	8.31
	ZQ_0417_Z_3	35.3	4.62	7.83	42.36	3.29	8.34
H-CL（36）	ZQ_0418_10_S_1	15.5	3.65	6.77	35.83	3.79	7.56
	ZQ_0418_10_S_2	15.5	3.67	6.74	35.81	3.71	7.68
	ZQ_0418_10_S_3	15.3	3.62	6.69	35.91	3.76	7.64
	ZQ_0418_10_X_1	16.8	3.63	6.95	36.36	3.79	8.1
	ZQ_0418_10_X_2	16.7	3.6	6.91	36.21	3.71	8.16
	ZQ_0418_10_X_3	16.6	3.61	6.94	36.19	3.46	8.17
	ZQ_0418_10_Z_1	14.3	3.71	5.39	34.19	3.78	8.29
	ZQ_0418_10_Z_2	14.3	3.73	5.31	34.17	3.71	8.21
	ZQ_0418_10_Z_3	14.2	3.72	5.46	33.09	3.79	8.34
F-QJ（48）	MJ_0418_16_S_1	15.1	3.99	6.07	43.41	1.36	11.94
	MJ_0418_16_S_2	15	3.96	6	43.16	1.35	11.71
	MJ_0418_16_S_3	15.1	3.98	6.14	43.18	1.33	11.79
	MJ_0418_16_X_1	14.5	3.89	6.58	45.71	1.07	15.93
	MJ_0418_16_X_2	14.3	3.87	6.54	45.61	1.01	15.94
	MJ_0418_16_X_3	14.4	3.88	6.58	45.72	1.09	15.64
	MJ_0418_16_Z_1	12.3	3.9	5.81	40.28	2.57	13.75
	MJ_0418_16_Z_2	12.1	3.91	5.79	40.61	2.54	13.74
	MJ_0418_16_Z_3	12.2	3.91	5.76	40.35	2.49	13.29
F-JM	FJ_0419_11_Z_1	15.8	3.74	6.05	44.95	1.32	8.3
	FJ_0419_11_Z_2	15.9	3.76	6.03	44.68	1.26	8.21
	FJ_0419_11_Z_3	15.7	3.77	6.14	45.03	1.31	8.29
	FJ_0419_23_S_1	16.6	3.88	6.02	45.91	0.86	9.53
	FJ_0419_23_S_2	16.6	3.87	5.93	45.81	0.86	9.34
	FJ_0419_23_S_3	16.6	3.85	5.92	45.79	0.79	9.24
	FJ_0419_23_X1_1	15.5	3.79	6.01	45.35	2.35	13.85
	FJ_0419_23_X1_2	15.5	3.76	6.07	45.19	2.41	13.48
	FJ_0419_23_X1_3	15.4	3.8	6.13	45.67	2.36	13.83
F-JM12	FJ_0419_23_X2_1	35.2	3.74	7.16	47.6	1.36	13.62
	FJ_0419_23_X2_2	35.2	3.72	7.11	47.19	1.31	13.57
	FJ_0419_23_X2_3	35.2	3.74	7.2	47.54	1.41	13.48
	FJ_0419_23_Z1_1	33.5	3.9	6.38	49.76	1.15	8.49
	FJ_0419_23_Z1_2	33.4	3.92	6.37	49.74	1.12	8.47
	FJ_0419_23_Z1_3	33.6	3.9	6.27	49.51	1.09	8.69
	FJ_0419_23_Z2_1	32.9	3.85	7.73	44.85	2.3	17.09
	FJ_0419_23_Z2_2	32.8	3.83	7.71	44.69	2.24	17.06
	FJ_0419_23_Z2_3	32.9	3.85	7.64	44.17	2.3	17.24
F-JM24	FJ_0420_8_S_1	36.1	3.91	7.17	47.69	1.61	10.4
	FJ_0420_8_S_2	36.1	3.9	7.16	47.34	1.54	10.34
	FJ_0420_8_S_3	36.2	3.9	7.17	47.28	1.63	10.31
	FJ_0420_8_X_1	34.4	3.92	6.04	48.91	1	9.19
	FJ_0420_8_X_2	34.4	3.92	6.08	48.61	1.03	9.1
	FJ_0420_8_X_3	34.5	3.93	5.91	48.71	0.97	9.16
	FJ_0420_8_Z_1	35.8	3.71	6.13	49.71	0.82	13.21
	FJ_0420_8_Z_2	35.6	3.73	6.13	49.37	0.81	13.17
	FJ_0420_8_Z_3	35.6	3.73	6.21	49.81	0.74	13.26
F-JM48	FJ_0421_8_S_1	34.6	3.89	5.99	53.91	0.44	9.89
	FJ_0421_8_S_2	34.5	3.87	5.99	53.64	0.41	9.81
	FJ_0421_8_S_3	34.5	3.89	5.91	53.82	0.47	9.72
	FJ_0421_8_X_1	32.8	3.95	6.41	52.34	1.04	7.22
	FJ_0421_8_X_2	32.8	3.96	6.4	52.38	1.03	7.26
	FJ_0421_8_X_3	32.7	3.95	6.47	52.48	1.09	7.24
	FJ_0421_8_Z_1	31.5	3.91	6.81	52.69	0.92	7.01
	FJ_0421_8_Z_2	31.4	3.92	6.74	52.35	0.89	6.93
	FJ_0421_8_Z_3	31.2	3.91	6.86	52.15	0.94	6.87
F-JM72	FJ_0423_8_S_1	34.2	3.93	5.75	50.75	0.46	13.32
	FJ_0423_8_S_2	34.6	3.92	5.73	50.35	0.43	13.26
	FJ_0423_8_S_3	34.5	3.92	5.64	50.44	0.46	13.47
	FJ_0423_8_X_1	33.5	3.9	5.54	52.51	0.54	7.83
	FJ_0423_8_X_2	33.4	3.91	5.54	52.58	0.56	7.81
	FJ_0423_8_X_3	33.6	3.91	5.56	52.34	0.49	7.76
	FJ_0423_8_Z_1	34.6	3.94	4.99	52.88	0.42	13.02
	FJ_0423_8_Z_2	34.3	3.93	4.93	52.64	0.46	12.82
	FJ_0423_8_Z_3	34.5	3.93	4.87	52.64	0.48	12.93
F-JM96	FJ_0424_8_S_1	35.6	3.97	5.76	52.37	0.64	9.52
	FJ_0424_8_S_2	35.4	3.95	5.71	52.94	0.63	9.53
	FJ_0424_8_S_3	35.8	3.95	5.83	52.31	0.59	9.41
	FJ_0424_8_X_1	34.6	3.91	5.68	53.56	0.64	8.29
	FJ_0424_8_X_2	34.2	3.92	5.67	53.41	0.63	8.26
	FJ_0424_8_X_3	34.6	3.92	5.54	53.61	0.69	8.14
	FJ_0424_8_Z1_1	35.8	3.96	5.63	52.77	0.68	6.65
	FJ_0424_8_Z1_2	35.7	3.92	5.61	52.36	0.61	6.34
	FJ_0424_8_Z1_3	35.6	3.95	5.67	52.67	0.63	6.21
